# Supplementary material for: A Tale of Two Lobsters—Transcriptomic Analysis Reveals a Potential Gap in the RNA Interference Pathway in the Tropical Rock Lobster Panulirus ornatus
Source: Int J Mol Sci. 2022 Oct 4;23(19):11752. doi: 10.3390/ijms231911752 (PMC9569428; doi:10.3390/ijms231911752)
Supplement: Supplementary file 1 [file ijms-23-11752-s001.zip]

Archive with 2 entries (1 files):
- ijms-1905910-supplementary/
- ijms-1905910-supplementary/Table S1.xlsx
