# Supplementary material for: A Tale of Two Lobsters—Transcriptomic Analysis Reveals a Potential Gap in the RNA Interference Pathway in the Tropical Rock Lobster Panulirus ornatus
Source: Int J Mol Sci. 2022 Oct 4;23(19):11752. doi: 10.3390/ijms231911752 (PMC9569428; doi:10.3390/ijms231911752)
Supplement: Supplementary file 1 [file ijms-23-11752-s001.zip › ijms-1905910-supplementary/Table S1.xlsx]

## Sheet: TRL qPCR
Group #	TRL DICER2	TRL 18S	dCT	ddCT	2^-ddCT
W1	35.185	20.245	14.94	-2.4	5.27803
W2	35.195	19.715	15.48	-1.86	3.63008
W3	34.2	18.055	16.145	-1.195	2.28945
W4	34.08	18.84	15.24	-2.1	4.28709
W5	32.57	17.695	14.875	-2.465	5.52127
W6	34.93	19.24	15.69	-1.65	3.13834
DS1	37.62	21.55	16.07	-1.27	2.41162
DS2	32.65	17.69	14.96	-2.38	5.20537
DS3	33.695	18.455	15.24	-2.1	4.28709
DS4	34.06	17.815	16.245	-1.095	2.13613
DS5	34.055	18.235	15.82	-1.52	2.86791
DS6	35.935	18.595	17.34	0	1
Group #	TRL SID1	TRL 18S	dCT	ddCT	2^-ddCT
W1	37.365	20.245	17.12	-1.665	3.17114
W2	36.11	19.715	16.395	-2.39	5.24157
W3	36.84	18.055	18.785	0	1
W4	37.32	18.84	18.48	-0.305	1.23542
W5	34.91	17.695	17.215	-1.57	2.96905
W6	36.755	19.24	17.515	-1.27	2.41162
DS1	37.045	21.55	15.495	-3.29	9.78112
DS2	32.095	17.69	14.405	-4.38	20.8215
DS3	34.815	18.455	16.36	-2.425	5.37029
DS4	34.955	17.815	17.14	-1.645	3.12748
DS5	36.3	18.235	18.065	-0.72	1.64718
DS6	35.95	18.595	17.355	-1.43	2.69447
	CT values

## Sheet: SL qPCR
Group #	SL DICER2	SL 18S	dCT	ddCT	2^-ddCT
W1	25.79	21.22	4.57	-6.87	116.97
W2	26.06	19.09	6.97	-4.47	22.1618
W3	28.09	19.65	8.44	-3	8
W4	27.52	20.455	7.065	-4.375	20.7494
W5	27.205	17.66	9.545	-1.895	3.71922
W6	28.035	19.06	8.975	-2.465	5.52127
DS1	25.2	17.77	7.43	-4.01	16.1113
DS2	27.69	18.605	9.085	-2.355	5.11594
DS3	27.215	17.99	9.225	-2.215	4.64282
DS4	29.02	18.86	10.16	-1.28	2.42839
DS5	28.07	16.63	11.44	0	1
DS6	27.09	17.59	9.5	-1.94	3.83706
Group #	Sl Ago2	SL 18S	dCT	ddCT	2^-ddCT
W1	25.99	21.22	4.77	-6.595	96.6702
W2	26.395	19.09	7.305	-4.06	16.6795
W3	30.115	19.65	10.465	-0.9	1.86607
W4	29.13	20.455	8.675	-2.69	6.45313
W5	27.575	17.66	9.915	-1.45	2.73208
W6	29.105	19.06	10.045	-1.32	2.49666
DS1	25.38	17.77	7.61	-3.755	13.5011
DS2	29.27	18.605	10.665	-0.7	1.6245
DS3	28.8	17.99	10.81	-0.555	1.46917
DS4	27.83	18.86	8.97	-2.395	5.25977
DS5	27.995	16.63	11.365	0	1
DS6	24.91	17.59	7.32	-4.045	16.5069
Group #	SL SID1	SL 18S	dCT	ddCT	2^-ddCT
W1	30.9	21.22	9.68	-6.86	116.162
W2	30.81	19.09	11.72	-4.82	28.2465
W3	32.48	19.65	12.83	-3.71	13.0864
W4	32.115	20.455	11.66	-4.88	29.446
W5	30.87	17.66	13.21	-3.33	10.0561
W6	33.095	19.06	14.035	-2.505	5.67649
DS1	30.95	17.77	13.18	-3.36	10.2674
DS2	33.03	18.605	14.425	-2.115	4.3319
DS3	32.715	17.99	14.725	-1.815	3.5186
DS4	32.91	18.86	14.05	-2.49	5.61778
DS5	33.17	16.63	16.54	0	1
DS6	32.4	17.59	14.81	-1.73	3.31728
	CT values
